# Supplementary material for: Adaptation of Brucella melitensis Antimicrobial Susceptibility Testing to the ISO 20776 Standard and Validation of the Method
Source: Microorganisms. 2022 Jul 20;10(7):1470. doi: 10.3390/microorganisms10071470 (PMC9316112; doi:10.3390/microorganisms10071470)
Supplement: Supplementary file 1 [file microorganisms-10-01470-s001.zip]

Archive with 1 entries (1 files):
- microorganisms-1771996-supplementary.pdf
